# Supplementary material for: Histo- and immunohistochemistry-based estimation of the TCGA and ACRG molecular subtypes for gastric carcinoma and their prognostic significance: A single-institution study
Source: PLoS One. 2019 Dec 2;14(12):e0224812. doi: 10.1371/journal.pone.0224812 (PMC6886787; doi:10.1371/journal.pone.0224812)
Supplement: S1 Data — (XLSX) [file pone.0224812.s001.xlsx]

## Sheet: Summary
TMA #	TCGA	ACRG	EBER	MLH1	PMS2	MSH2	MSH6	Histology	p53	HER2/NEU	PD-L1	ARID1	SEX	ASIAN
138	EBV	MSS/TP53-wt	1	1	1	1	1	intestinal	0	0	0	1	M	N
220	EBV	MSS/TP53-wt	1	1	1	1	1	intestinal	0	0	1	0	M	N
125	EBV	MSS/TP53-wt	1	1	1	1	1	intestinal	0	0	1	0	F	Y
206	MSI	MSI	0	0	0	1	1	DIFFUSE	0	0	0	1	F	N
175	MSI	MSI	0	0	0	1	1	DIFFUSE	0	0	0	1	M	N
196	MSI	MSI	0	0	0	1	1	DIFFUSE	0	0	0	1	M	Y
177	MSI	MSI	0	0	0	1	1	DIFFUSE	0	0	0	0	M	N
148	MSI	MSI	0	0	0	1	1	intestinal	1	0	1	0	M	N
163	MSI	MSI	0	0	0	1	1	intestinal	0	0	1	0	F	N
145	MSI	MSI	0	0	0	1	1	intestinal	0	0	1	1	M	N
199-200	MSI	MSI	0	0	0	1	1	intestinal	0	0	1	1	F	Y
215	MSI	MSI	0	0	0	1	1	intestinal	0	0	1	1	F	Y
152	MSI	MSI	0	0	0	1	1	intestinal	0	0	0	0	F	N
189	MSI	MSI	0	0	0	1	1	intestinal	0	0	0	0	M	N
222-223	MSI	MSI	0	0	0	1	1	intestinal	0	0	0	0	M	N
156	MSI	MSI	0	0	0	1	1	intestinal	0	0	0	0	F	Y
146	MSI	MSI	0	0	0	1	1	intestinal	0	0	0	0	M	Y
108	MSI	MSI	0	0	0	1	1	intestinal	0	N/A	0	0	F	Y
143	MSI	MSI	0	0	0	1	1	undifferentiated	0	N/A	0	0	F	N
190-191	MSI	MSI	0	0	0	1	1	intestinal	0	0	0	1	F	N
103	MSI	MSI	0	0	0	1	1	intestinal	0	0	0	1	M	N
129	MSI	MSI	0	0	0	1	1	intestinal	0	0	0	1	F	Y
130-131	MSI	MSI	0	0	0	1	1	mixed	0	0	0	1	M	N
128	MSI	MSI	0	0	0	1	1	mixed	0	0	0	1	F	Y
119	MSI	MSI	0	0	0	1	1	intestinal	0	0	0		M	N
179	MSI	MSI	0	1	1	0	0	intestinal	0	0	0	1	M	N
202	GS	MSS/EMT	0	1	1	1	1	DIFFUSE	0	0	0	0	F	N
166	GS	MSS/EMT	0	1	1	1	1	DIFFUSE	0	0	0	0	F	N
193	GS	MSS/EMT	0	1	1	1	1	DIFFUSE	0	0	0	0	M	N
134	GS	MSS/EMT	0	1	1	1	1	DIFFUSE	0	0	0	0	F	Y
192	GS	MSS/EMT	0	1	1	1	1	DIFFUSE	0	0	0	0	M	Y
133	GS	MSS/EMT	0	1	1	1	1	DIFFUSE	0	0	0	1	F	N
153-154	GS	MSS/EMT	0	1	1	1	1	DIFFUSE	0	0	0	1	F	N
188	GS	MSS/EMT	0	1	1	1	1	DIFFUSE	0	0	0	1	F	N
213	GS	MSS/EMT	0	1	1	1	1	DIFFUSE	0	0	0	1	F	N
164	GS	MSS/EMT	0	1	1	1	1	DIFFUSE	0	0	0	1	M	N
158	GS	MSS/EMT	0	1	1	1	1	DIFFUSE	0	0	0	1	M	N
181	GS	MSS/EMT	0	1	1	1	1	DIFFUSE	0	0	0	1	M	N
209	GS	MSS/EMT	0	1	1	1	1	DIFFUSE	0	0	0	1	M	N
159	GS	MSS/EMT	0	1	1	1	1	DIFFUSE	0	0	0	1	M	Y
195	GS	MSS/EMT	0	1	1	1	1	DIFFUSE	0	0	0	1	M	Y
135	GS	MSS/EMT	0	1	1	1	1	DIFFUSE	0	0	0	N/A	F	N
221	GS	MSS/EMT	0	1	1	1	1	DIFFUSE	0	N/A	0	1	F	N
109-110	GS	MSS/EMT	0	1	1	1	1	DIFFUSE	0	N/A	0	1	F	N
140	GS	MSS/EMT	0	1	1	1	1	DIFFUSE	0	N/A	0	1	F	N
126	GS	MSS/EMT	0	1	1	1	1	DIFFUSE	0	N/A	0	1	M	N
137	GS	MSS/EMT	0	1	1	1	1	DIFFUSE	0	N/A	0	1	F	Y
173	GS	MSS/EMT	0	1	1	1	1	DIFFUSE	0	N/A	0	1	F	Y
198	GS	MSS/EMT	0	1	1	1	1	DIFFUSE	0	N/A	0	N/A	F	N
117-118	GS	MSS/EMT	0	1	1	1	1	DIFFUSE	0	N/A	0	N/A	F	N
104	GS	MSS/EMT	0	1	1	1	1	DIFFUSE	1	0	0	1	M	Y
149	GS	MSS/EMT	0	1	1	1	1	DIFFUSE	1	N/A	0	1	M	Y
167	GS	Not classifiable	0	1	1	1	1	DIFFUSE		0	0	1	F	Y
212	CIN	MSS/TP53-m	0	1	1	1	1	intestinal	1	0	1	1	F	N
124	CIN	MSS/TP53-m	0	1	1	1	1	intestinal	1	0	0	1	F	N
150	CIN	MSS/TP53-m	0	1	1	1	1	mixed	1	0	0	1	F	N
111	CIN	MSS/TP53-m	0	1	1	1	1	intestinal	1	0	0	1	M	N
120	CIN	MSS/TP53-m	0	1	1	1	1	intestinal	1	0	0	1	M	N
139	CIN	MSS/TP53-m	0	1	1	1	1	intestinal	1	0	0	1	M	N
162	CIN	MSS/TP53-m	0	1	1	1	1	intestinal	1	0	0	1	M	N
169-170	CIN	MSS/TP53-m	0	1	1	1	1	intestinal	1	0	0	1	M	N
178	CIN	MSS/TP53-m	0	1	1	1	1	intestinal	1	0	0	1	M	N
224	CIN	MSS/TP53-m	0	1	1	1	1	intestinal	1	0	0	1	M	N
225	CIN	MSS/TP53-m	0	1	1	1	1	intestinal	1	0	0	1	M	N
106	CIN	MSS/TP53-m	0	1	1	1	1	intestinal	1	0	0	1	M	Y
183	CIN	MSS/TP53-m	0	1	1	1	1	intestinal	1	0	0	1	M	Y
116	CIN	MSS/TP53-m	0	1	1	1	1	intestinal	1	0	0	1	M	Y
161	CIN	MSS/TP53-m	0	1	1	1	1	intestinal	1	0	0	1	M	Y
174	CIN	MSS/TP53-m	0	1	1	1	1	intestinal	1	0	0	1	M	Y
197	CIN	MSS/TP53-m	0	1	1	1	1	intestinal	1	0	0	1	M	Y
105	CIN	MSS/TP53-m	0	1	1	1	1	intestinal	1	3	0	1	M	N
115	CIN	MSS/TP53-m	0	1	1	1	1	intestinal	1	3	0	1	M	N
194	CIN	MSS/TP53-m	0	1	1	1	1	intestinal	1	3	0	1	M	N
187	CIN	MSS/TP53-m	0	1	1	1	1	intestinal	1	3	0	1	F	Y
172	CIN	MSS/TP53-m	0	1	1	1	1	mixed	1	3	0	1	M	N
165	CIN	MSS/TP53-wt	0	1	1	1	1	intestinal	0	3	0	1	M	N
168	CIN	MSS/TP53-wt	0	1	1	1	1	intestinal	0	3	0	1	M	N
210	CIN	MSS/TP53-wt	0	1	1	1	1	intestinal	0	3	0	1	F	N
123	CIN	MSS/TP53-wt	0	1	1	1	1	intestinal	0	0	0	0	M	Y
122	CIN	MSS/TP53-wt	0	1	1	1	1	intestinal	0	0	0	0	M	N
101	CIN	MSS/TP53-wt	0	1	1	1	1	mixed	0	0	0	0	M	N
157	CIN	MSS/TP53-wt	0	1	1	1	1	intestinal	0	0	0	1	M	Y
219	CIN	MSS/TP53-wt	0	1	1	1	1	intestinal	0	0	0	1	M	Y
132	CIN	MSS/TP53-wt	0	1	1	1	1	intestinal	0	0	0	1	M	N
155	CIN	MSS/TP53-wt	0	1	1	1	1	intestinal	0	0	0	1	M	N
203	CIN	MSS/TP53-wt	0	1	1	1	1	intestinal	0	0	0	1	M	N
204	CIN	MSS/TP53-wt	0	1	1	1	1	intestinal	0	0	0	1	M	N
102	CIN	MSS/TP53-wt	0	1	1	1	1	intestinal	0	0	0	1	M	N
136	CIN	MSS/TP53-wt	0	1	1	1	1	intestinal	0	0	0	1	M	N
171	CIN	MSS/TP53-wt	0	1	1	1	1	intestinal	0	0	0	1	M	N
180	CIN	MSS/TP53-wt	0	1	1	1	1	intestinal	0	0	0	1	M	N
186	CIN	MSS/TP53-wt	0	1	1	1	1	intestinal	0	0	0	1	F	N
176	CIN	MSS/TP53-wt	0	1	1	1	1	intestinal	0	0	0	1	F	N
160	CIN	MSS/TP53-wt	0	1	1	1	1	intestinal	0	0	0	1	F	N
113	CIN	MSS/TP53-wt	0	1	1	1	1	intestinal	0	0	0	1	F	N
112	CIN	MSS/TP53-wt	0	1	1	1	1	mixed	0	0	0	1	M	N
214	CIN	MSS/TP53-wt	0	1	1	1	1	mixed	0	0	0	1	M	Y
207-208	CIN	MSS/TP53-wt	0	1	1	1	1	mixed	0	0	0	1	F	Y
201	CIN	MSS/TP53-wt	0	1	1	1	1	mixed	0	N/A	0	1	F	N
151	CIN	MSS/TP53-wt	0	1	1	1	1	intestinal	0	N/A	0	1	M	N
184-185	CIN	MSS/TP53-wt	0	1	1	1	1	intestinal	0	N/A	0	1	M	N
205	CIN	MSS/TP53-wt	0	1	1	1	1	intestinal	0	N/A	0	N/A	M	Y
211	CIN	MSS/TP53-wt	0	1	1	1	1	intestinal	0	N/A	0	N/A	M	Y
141-142	CIN	MSS/TP53-wt	0	1	1	1	1	intestinal	0	N/A	0	N/A	F	Y
147	CIN	Not classifiable	0	1	1	1	1	intestinal	N/A	0	0	1	M	N
218	CIN	Not classifiable	0	1	1	1	1	intestinal	N/A	0	0	1	F	N
144	CIN	Not classifiable	0	1	1	1	1	intestinal	N/A	0	0	N/A	M	N

## Sheet: Survival
TMA #	OS(years)	OS status
101	0.416438	1
102	0.0821918	1
103	0.832877	0
104	1.08493	0
105	0.252055	0
106	1	0
107	2	0
108	2.49589	0
111	0	0
112	5.67123	0
113	5.58904	0
114	0.169863	1
115	2	1
116	2.41644	0
119	0.580822	0
120	9.58904	0
121	10.0082	0
122	6.84384	0
123	0.753425	0
124	0.0821918	0
125	0.419178	1
126	9.67397	0
127
128	9.42466	0
129	3.41644	0
132	9.25205	0
133	0.49589	0
134	0.586301	0
135	0	0
136	2.16986	1
137	0.0821918	0
138	7.75616	0
139	0.334247	0
140	0.419178	0
143	2.08493	0
144	8.08493	0
145	1.74795	0
146	7.7589	0
147	2.16712	0
148	0	0
149	2.33699	1
150	6.00274	0
151	2.91507	0
152	0	1
155	0.747945	0
156	3.16712	0
157	6.58356	0
158	5.24658	0
159	2.25205	1
160	7.08219	0
161	4.4137	0
162	7.1726	0
163	0.167123	0
164	2.75616	0
165	0	0
166	1.41918	1
167	0.167123	1
168	0.0821918	1
171	5.49863	0
172	5.92055	0
173	3.33699	0
174	1.75068	0
175	4.16986	0
176	6.09041	0
177	0.334247	1
178	4.42192	0
179	4.75342	1
180	1.75068	1
181	3.75068	0
182	5.33699	0
183	5.75342	0
186	1.00274	1
187	3.08767	1
188	4.50685	0
189	4.66849	0
192	1.49863	1
193	2.41918	1
194	2.75616	0
195	0.580822	1
196	3.08493	0
197	0.249315	1
198	0.0849315	0
201	1	0
202	0.0849315	1
203	0.0849315	0
204	0.169863	0
205	2.83562	0
206	2.25205	0
209	1.58082	0
210	1.08493	0
211	3.16986	0
212	2.16438	0
213	2.24658	0
214	1.16712	0
215	1.83836	0
216	1.24932	0
217	0.167123	1
218	1.74795	0
219	1.75068	0
220	0.167123	1
221	0.252055	1
224	1.24658	0
225	1.24658	0
109-110	10.6712	0
117-118	2.49863	0
130-131	10.2548	0
141-142	9.00822	0
153-154	0.167123	0
169-170	0.0821918	1
184-185	0.0849315	1
190-191	0.167123	0
199-200	4.33425	0
207-208	2.41918	0
222-223	0.167123	1

## Sheet: Age
TMA #	AGE at dx
101	81
102	64
103	60
104	50
105	66
106	67
107	48
108	76
111	78
112	72
113	76
114	72
115	75
116	71
119	79
120	63
121	88
122	69
123	82
124	64
125	69
126	50
127
128	63
129	84
132	82
133	78
134	84
135	81
136	73
137	31
138	52
139	74
140	50
143	73
144	64
145	71
146	61
147	62
148	58
149	70
150	48
151	59
152	84
155	48
156	79
157	76
158	65
159	57
160	66
161	79
162	69
163	73
164	63
165	77
166	82
167	47
168	84
171	76
172	73
173	31
174	61
175	77
176	63
177	32
178	76
179	60
180	69
181	68
182	65
183	72
186	39
187	40
188	64
189	73
192	81
193	67
194	80
195	48
196	62
197	70
198	86
201	58
202	73
203	75
204	74
205	81
206	57
209	49
210	76
211	70
212	67
213	65
214	49
215	75
216	74
217	66
218	73
219	70
220	79
221	80
224	83
225	79
109-110	34
117-118	32
130-131	54
141-142	45
153-154	54
169-170	69
184-185	74
190-191	53
199-200	65
207-208	19
222-223	75
